# Supplementary material for: The role of low-volatility organic compounds in initial particle growth in the atmosphere
Source: Nature. 2016 May 25;533(7604):527–31. doi: 10.1038/nature18271 (PMC8384036; doi:10.1038/nature18271)
Supplement: Supplementary file 6 — Source data to Fig. 1 [file 41586_2016_BFnature18271_MOESM136_ESM.xlsx]

## Sheet: > 5nm
GR [nm/h]	Sulphuric Acid [cm^-3]	HOM [cm^-3]	Instrument
2.93578	82007.4	11465500	nano-SMPS
4.22039	37998.9	16684600	nano-SMPS
6.03412	42302.4	18587000	nano-SMPS
6.47954	41822.9	19805400	nano-SMPS
5.29965	35931.6	19639700	nano-SMPS
6.20954	35497.6	19132300	nano-SMPS
6.17553	36074.9	19908000	nano-SMPS
6.91404	34579	26980100	nano-SMPS
9.68678	40421.2	31891200	nano-SMPS
9.45078	34472	34710900	nano-SMPS
10.1446	34783.7	33769000	nano-SMPS
7.86704	30576.1	34125800	nano-SMPS
7.38967	32138	34999200	nano-SMPS
10.6083	33232.6	34593400	nano-SMPS
9.88242	31572.5	33349200	nano-SMPS
10.0997	32776.4	32050600	nano-SMPS
5.77748	1516240	17114000	nano-SMPS
6.14249	1300790	17584400	nano-SMPS
5.705	1251780	17226400	nano-SMPS
18.0403	968577	87706200	nano-SMPS
27.9093	858523	98181300	nano-SMPS
28.6293	713251	107222000	nano-SMPS
23.8475	604182	98850200	nano-SMPS
22.976	136294	60563600	nano-SMPS
26.1577	135162	75584700	nano-SMPS
21.2325	116384	72160700	nano-SMPS
16.7834	106907	55147500	nano-SMPS
4.45572	119692	20544300	nano-SMPS
6.8035	116738	20081400	nano-SMPS
4.57467	103727	18207800	nano-SMPS
4.69828	91058.6	17069800	nano-SMPS
4.54296	421965	16121300	nano-SMPS
4.72767	437659	16274900	nano-SMPS
6.28834	443954	16554100	nano-SMPS
9.16205	443160	16262400	nano-SMPS
4.56294	2533510	11106900	nano-SMPS
8.36133	2693680	12697600	nano-SMPS
7.31298	2920160	14348600	nano-SMPS
5.57933	2843450	14067300	nano-SMPS
5.38614	2897640	12996800	nano-SMPS
59.2557	59237.9	193461000	nano-SMPS
159.422	38156.7	243329000	nano-SMPS
190.94	29459.4	289294000	nano-SMPS
196.989	30021.2	251139000	nano-SMPS
63.7655	39720.7	223155000	nano-SMPS
191.87	29238.3	244352000	nano-SMPS
127.637	30731.5	219750000	nano-SMPS
70.6606	25893.2	136145000	nano-SMPS
14.5269	1102450	36561500	nano-SMPS
15.0478	984716	42257500	nano-SMPS
15.0374	1013390	45832600	nano-SMPS
12.856	944217	44621200	nano-SMPS
20.5856	929796	45763500	nano-SMPS
10.682	953977	39348000	nano-SMPS
63.2025	240720	198733000	nano-SMPS
175.181	251892	316531000	nano-SMPS
183.894	251971	380030000	nano-SMPS
132.924	254594	329951000	nano-SMPS
10.9255	50907	26695200	nano-SMPS
13.8588	44740.7	29750300	nano-SMPS
14.9754	51416.4	28931800	nano-SMPS
8.98121	44198.1	20130000	nano-SMPS
6.61999	29024.5	19179600	nano-SMPS
11.0454	30360.8	19188200	nano-SMPS
10.3857	24372.6	18663700	nano-SMPS
9.09447	27620.7	18942900	nano-SMPS
12.4237	32733800	12357700	nano-SMPS
6.28432	18014200	7418630	nano-SMPS
6.02108	17992100	8542990	nano-SMPS
5.94954	18248200	9085670	nano-SMPS
6.51981	18501700	8372390	nano-SMPS
6.13005	19164500	9408690	nano-SMPS
5.80685	18167800	9741780	nano-SMPS
3.12606	7478420	3969480	nano-SMPS
6.30411	14614900	8043310	nano-SMPS
6.10198	14561900	8555990	nano-SMPS
5.79836	14479900	9124340	nano-SMPS
5.44444	8354870	10573300	nano-SMPS
5.06854	7985310	11519600	nano-SMPS
5.65714	6360520	12549100	nano-SMPS
4.9562	2105350	13307500	nano-SMPS
8.61683	11711500	13299800	nano-SMPS
8.35291	11885200	14563300	nano-SMPS
8.78696	20285800	13716000	nano-SMPS
7.98784	20318600	15415300	nano-SMPS
7.52485	20826200	15860400	nano-SMPS
3.75655	17263200	2379860	nano-SMPS
9.46048	44979300	1876550	nano-SMPS
2.99785	957644	12435200	nano-SMPS
4.73432	560833	13469200	nano-SMPS
4.0398	504558	13448100	nano-SMPS
5.34375	670347	13462600	nano-SMPS
6.38826	4649610	12201200	nano-SMPS
6.07545	5037730	12372000	nano-SMPS
4.55506	4412200	13027100	nano-SMPS
6.72401	5551930	13905700	nano-SMPS
7.23205	5912800	13880900	nano-SMPS
3.15129	5080720	8984680	nano-SMPS
1.99364	4276250	5782330	nano-SMPS
5.81337	36690	19375500	NAIS
9.74068	2295290	34087800	NAIS
16.9607	92726	52120300	NAIS
15.2531	91990.2	51839100	NAIS
4.2543	33182.4	18235400	NAIS
6.37454	32017.8	18387800	NAIS
15.0831	257433	43816000	NAIS
13.0576	30692.9	29065900	NAIS
7.62189	19555.8	19331700	NAIS

## Sheet: 1.1-3.2 nm
GR [nm/h]	Sulphuric Acid [cm^-3]	HOM [cm^-3]	Instrument
9.21	16742000	6996340	PSM
4.68	14370000	8342740	PSM
1.17	6788500	3550610	PSM
2.88	7313900	3684750	PSM
7.59	13135000	7281210	PSM
6.7	13425000	7323590	PSM
4.23	7566600	9669660	PSM
3.36	7494000	10160200	PSM
3.77	7741800	10780700	PSM
8.92	11043000	11022700	PSM
12.56	17605000	11357700	PSM
2.34	14791000	3088780	PSM
2.36	15374000	3485930	PSM
4.18	49930000	3006450	PSM
4.25	50606000	2871820	PSM
0.48	13627000	260425	PSM
1.57	69438000	255885	PSM
0.25	842920	8798130	PSM
0.49	890370	10344500	PSM
1.31	58345.6	5013130	PSM
4.59	81968.7	2806640	PSM
1.49	58945.4	4387000	PSM
2.45	61553	5756720	PSM
2.7	72624.2	9176450	PSM
1.78	40791.1	12901100	PSM
2.99	33466.1	19940600	PSM
7.71	446340	34247000	PSM
0.83	1267580	12968400	PSM
4.34	239780	38526400	PSM
3.63	52929.4	14710900	PSM
1.04	73325.7	6400590	PSM
2.03	82016.2	7351190	PSM
1.64	111760	14939700	PSM
4.22	462556	13615600	PSM
1.22	223802	17080100	PSM
6.62	2885500	13608000	PSM
3.3	339306	17426100	PSM
15.6	1578500	34114000	DEG
3.51	1173960	14844400	DEG
38.36	345375	77950300	DEG
10.36	103902	59679500	DEG
1.92	100361	18271000	DEG
2.53	46790.5	17496400	DEG
2.52	532716	14037800	DEG
3.13	246733	16467400	DEG
3.89	2861480	14020400	DEG
12.4	35548.9	181368000	DEG
89.22	56792.9	166885000	DEG
11.21	385049	35175600	DEG
6.81	872218	42058100	DEG
3.03	19177.3	13710900	DEG
3.59	28708.4	19043600	DEG
3.7044	41727.7	19378800	nRDMA
4.52304	37916.4	19536800	nRDMA
2.38622	33891.2	19724200	nRDMA
5.41116	332184	34084100	nRDMA
9.82836	36587.8	33732500	nRDMA
12.2011	44040.9	34366300	nRDMA
12.9686	306917	45950300	nRDMA
4.8726	2885500	13570300	nRDMA
2.3439	14500000	5924390	NAIS
8.981	14500000	5924390	NAIS
3.2844	13100000	8325970	NAIS
10.3139	13100000	8325970	NAIS
6.9047	24300000	15347700	NAIS
8.7388	24900000	15380500	NAIS
11.586	24900000	15380500	NAIS
16.3703	25400000	15341300	NAIS
29.6635	25400000	15341300	NAIS
4.1096	9590000	28999600	NAIS
4.3473	9590000	28999600	NAIS
1.1232	9870000	18861700	NAIS
9.0213	9870000	18861700	NAIS
9.2484	19200000	13597500	NAIS
6.5588	19200000	13597500	NAIS
2.0083	683000	12694300	NAIS
2.4246	687000	12679300	NAIS
1.4018	2760000	6255800	NAIS
3.4852	5460000	12790300	NAIS
2.2964	14200000	5741630	NAIS
7.2697	18100000	8023160	NAIS
6.2374	18100000	8023160	NAIS
10.9158	19600000	12606500	NAIS
9.7585	19600000	12606500	NAIS
14.2625	24600000	15373000	NAIS
15.609	26600000	15386900	NAIS
31.5488	24700000	15526300	NAIS
5.1547	9430000	12560800	NAIS
4.2872	9430000	12560800	NAIS
8.4576	15000000	12073500	NAIS
10.6675	15000000	12073500	NAIS
6.3255	21100000	11058200	NAIS
8.5283	21100000	11058200	NAIS
5.3199	680000	12719200	NAIS
3.4833	702000	12708400	NAIS
3.76769	35007.8	19596300	NAIS
0.614458	1278730	11933800	NAIS
0.513024	1271760	8975430	NAIS
2.29099	98866.3	20999700	NAIS
2.26299	96749.4	17077600	NAIS
3.40742	36221	18917400	NAIS
1.78513	36509.4	18819000	NAIS
3.82757	243678	16887800	NAIS
10.0036	31368.2	39800200	NAIS
9.54647	30855.5	46407900	NAIS
11.5776	297116	45662200	NAIS
14.1762	21173	28684100	NAIS
7.5413	20789.3	20128400	NAIS
