# Supplementary material for: The role of low-volatility organic compounds in initial particle growth in the atmosphere
Source: Nature. 2016 May 25;533(7604):527–31. doi: 10.1038/nature18271 (PMC8384036; doi:10.1038/nature18271)
Supplement: Supplementary file 7 — Source data to Fig. 2 [file 41586_2016_BFnature18271_MOESM138_ESM.xlsx]

## Sheet: Panel a
Nominal mass [Th]	Mass defect [Th]
62	-0.0116348
125	-0.0159912
188	-0.0203552
251	-0.024704
97	-0.0398941
195	-0.0725098
293	-0.105133
391	-0.137756
160	-0.0442505
223	-0.0486145
258	-0.0768738
261	0.0853882
293	0.0752258
325	0.0650635
357	0.0549011
389	0.0447083
421	0.0345459
453	0.0243835
208	-0.00268555
212	0.00480652
227	-0.00810242
208	0.0098877
210	0.0255432
224	0.00480652
240	-0.000274658
242	0.0153656
257	0.00247192
272	0.0259399
284	0.0497437
250	0.020462
252	0.0361023
254	0.0517578
268	0.0310059
270	0.0466614
284	0.0259399
295	-0.01828
300	0.0208435
316	0.0157776
250	0.056839
266	0.0517578
282	0.0466614
284	0.0623169
298	0.0415955
299	0.049408
300	0.0572205
314	0.036499
316	0.0521545
330	0.0314026
332	0.0470581
346	0.0263367
264	0.0724792
280	0.0674133
294	0.0466614
296	0.0623169
312	0.0572205
328	0.0521545
330	0.0678101
342	0.0314026
344	0.0470581
346	0.0627136
360	0.0419922
376	0.0368958
262	0.0932312
276	0.0724792
278	0.0881348
294	0.0830688
308	0.0623169
310	0.0779724
324	0.0572205
388	0.0606995
326	0.072876
344	0.0834351
340	0.0521545
403	0.0477905
342	0.0678101
356	0.0470581
376	0.0732727
358	0.0627136
372	0.0419922
373	0.0498047
374	0.0576172
388	0.0368958
390	0.0525513
404	0.0317993
406	0.0474548
420	0.0267334
338	0.072876
387	0.0654602
336	0.0936279
368	0.0834351
384	0.0783691
400	0.0732727
416	0.0682068
432	0.0631104
339	0.0595703
378	0.104187
380	0.119843
394	0.0990906
396	0.114746
410	0.0940247
412	0.10965
426	0.0889282
428	0.104584
430	0.120239
442	0.0838318
444	0.0994873
458	0.0787659
460	0.0944214
474	0.0736694
476	0.089325
490	0.068573
410	0.130402
424	0.10965
440	0.104584
442	0.120239
456	0.0994873
458	0.115143
472	0.0944214
474	0.110046
488	0.089325
504	0.0842285
520	0.0791626
422	0.130402
470	0.115143
420	0.151123
422	0.166779
436	0.146057
438	0.161713
452	0.140961
454	0.156616
466	0.120239
468	0.135864
470	0.15152
484	0.130798
486	0.146454
500	0.125702
502	0.141357
516	0.120605
518	0.136292
530	0.0999146
532	0.11554
548	0.110474
564	0.105347
434	0.166779
448	0.146057
450	0.161713
466	0.156616
480	0.135864
482	0.15152
498	0.146454
514	0.141357
516	0.156982
530	0.136292
546	0.131165
562	0.126099
578	0.121033
594	0.115906
416	0.192596
446	0.166779
448	0.182434
462	0.161713
464	0.177338
466	0.192993
478	0.156616
480	0.172272
498	0.182831
492	0.135864
494	0.15152
496	0.167175
508	0.130798
510	0.146454
512	0.162109
524	0.125732
526	0.141357
528	0.156982
530	0.172668
540	0.120605
542	0.136292
544	0.151917
556	0.11554
558	0.131165
560	0.146851
562	0.162476
574	0.126099
576	0.141724
588	0.105347
592	0.136658
620	0.0952148
636	0.0900879
446	0.203156
476	0.177338
478	0.192993
492	0.172272
508	0.167175
510	0.182831
524	0.162109
526	0.177734
540	0.156982
542	0.172668
556	0.151917
558	0.167603
570	0.131165
572	0.146851
574	0.162476
588	0.141724
590	0.15741
604	0.136658
606	0.152344
620	0.131592
622	0.147217
636	0.126465
638	0.142151
652	0.121399

## Sheet: Sheet2
log10(C*)	Fraction [%]
3	0.15637
2	0.706717
1	1.88301
0	12.7312
-1	16.5988
-2	15.3966
-3	16.6508
-4	10.1156
-5	5.33037
-6	3.87436
-7	4.18323
-8	3.76517
-9	2.0199
-10	1.68977
-11	1.49169
-12	1.16295
-13	0.86447
-14	0.696582
-15	0.404006
-16	0.167483
-17	0.103651
-18	0.00706015
