# Supplementary material for: The role of low-volatility organic compounds in initial particle growth in the atmosphere
Source: Nature. 2016 May 25;533(7604):527–31. doi: 10.1038/nature18271 (PMC8384036; doi:10.1038/nature18271)
Supplement: Supplementary file 8 — Source data to Fig. 3 [file 41586_2016_BFnature18271_MOESM140_ESM.xlsx]

## Sheet: Constant HOM Experimental Data
Panel b		Panel d
Time [minutes]	Mobility Diameter [nm]	Average Growth rate [nm/h]	Mobility Diameter
0	1.1	6.8	12.3
1	1.3	3.5	1.7
7	1.44	6.7	24.3
10	1.5	6	5
10	1.66	4.1	3.1
5	1.7
13	1.9
12	1.92
15	2.21
20	2.25
24	2.56
22	2.75
25	2.96
38	3.41
37	3.94
52	4.56
58	5.27
49	6.09
57	6.97831
65	8.05842
91	10.7461
105	12.4094
121	14.3301
141	16.5482
164	19.1095
193	22.0673
208	22.78
225	25.483
256	29.4273

## Sheet: Increasing HOM 
Panel a		Panel c
Time [Minutes]	Mobility Diameter [nm]	Average Growth rate [nm/h]	Mobility Diameter
0	1.1	16.2	4.9
-8	1.255	31.2	13.6
6	1.3	2.3	1.5
2	1.338	3.9	2.1
8	1.425	8.9	3.3
-3	1.44	23.1	8
9	1.5
0	1.51
13	1.542
14	1.66
9	1.7
20	1.9
19	1.92
26	2.0893
24	2.13796
29	2.18776
30	2.21
29	2.23872
26	2.25
29	2.29087
29	2.34423
30	2.39883
30	2.45471
31	2.51188
33	2.56
35	2.5704
35	2.63027
33	2.69153
31	2.75
31	2.75423
32	2.81838
35	2.88403
37	2.95121
36	3.01995
37	3.09029
39	3.16228
39	3.23593
41	3.31131
41	3.38844
41	3.41
42	3.46737
42	3.54813
42	3.63078
43	3.71536
44	3.8019
44	3.89045
43	3.98107
44	4.0738
44	4.16869
44	4.2658
45	4.36516
47	4.46684
47	4.56
46	4.57088
45	4.67735
45	4.7863
45	4.89779
47	5.01187
47	5.12861
50	5.23299
47	5.24807
47	5.37031
47	5.49541
47	5.62342
48	5.7544
48	5.88844
49	6.02559
49	6.04296
51	6.16595
53	6.30958
55	6.45654
57	6.60694
57	6.76083
57	6.91831
54	6.97831
57	7.07945
57	7.24436
57	7.41311
58	7.58578
59	7.76247
56	8.05842
60	9.30572
63	10.7461
67	12.4094
72	14.3301
77	14.62
77	16.5482
